# Supplementary material for: Genome-Wide Identification of the SPP/SPPL Gene Family and BnaSPPL4 Regulating Male Fertility in Rapeseed (Brassica napus L.)
Source: Int J Mol Sci. 2024 Apr 1;25(7):3936. doi: 10.3390/ijms25073936 (PMC11012144; doi:10.3390/ijms25073936)
Supplement: Supplementary file 1 [file ijms-25-03936-s001.zip]

Archive with 1 entries (1 files):
- ijms-2913539-supplementary.xlsx
