# Supplementary material for: Genome-Wide Identification of the SPP/SPPL Gene Family and BnaSPPL4 Regulating Male Fertility in Rapeseed (Brassica napus L.)
Source: Int J Mol Sci. 2024 Apr 1;25(7):3936. doi: 10.3390/ijms25073936 (PMC11012144; doi:10.3390/ijms25073936)
Supplement: Supplementary file 1 [file ijms-25-03936-s001.zip › ijms-2913539-supplementary.xlsx]

## Sheet: Supplementary Table S1
Supplementary Table S1. List of primers used for qRT-PCR expression analysis.
Gene ID	Forward primer (5'-3')	Reverse primer (5'-3')
BnaSPP5	CGCTAATCTCGCTCTCGCA	AACAGTGAGGCATGCCGT
BnaSPP6	TCGCAGGCTTGACAGTGG	AACGGAAGCAACCCACGT
BnaSPPL4-3	CAACAACAATTTCGTCTTGGTCA	GGCGAGTCTGATGAGGGTAG
BnaSPPL3-4	TTGCCGTCTGACGCTGAT	GCAATACTCCCATCTAACCTGG
BnaSPPL4-4	CAACAACAATTTCGTCTTGGTCA	GCGAGATTGATGAGGGTAGCAT
SPPL4-RNAi	TGCTCTAGAGCACCATGGGCAGCTATATTCGCCGAAACG	CGCGGATCCGCGATTTAAATGCAGACCAATAAGAAGCACAAAGA
35S	CTATCCTTCGCAAGACCCTTC
Bnasppl4-1	TGGATGGACACGGGCAAC	CGGGTTCCCCTGTTGTCC
Bnasppl4-2	TGGATGGACACGGGCAAC	CGGGTTCCCCTGTTGTCC
Bnasppl4-3	CAACAACAATTTCGTCTTGGTCA	GGCGAGTCTGATGAGGGTAG
Bnasppl4-4	CAACAACAATTTCGTCTTGGTCA	GCGAGATTGATGAGGGTAGCAT

## Sheet: Supplementary Table S2
Supplementary Table S2. SPP/SPPLs in B. napus, B. rapa, B. oleracea and A. thaliana and their protein sequences
Gene Name	Gene ID	Amino acid sequence
AT2G03120.1	ATSPP	MKNCERFANLALAGLTLAPLVVRVNPNLNVILTACITVYVGCFRSVKDTPPTETMSKEHAMRFPLVGSAMLLSLFLLFKFLSKDLVNAVLTAYFFVLGIVALSATLLPAIRRFLPNPWNDNLIVWRFPYFKSLEVEFTKSQVVAGIPGTFFCAWYAWKKHWLANNILGLSFCIQGIEMLSLGSFKTGAILLAGLFFYDIFWVFFTPVMVSVAKSFDAPIKLLFPTGDALRPYSMLGLGDIVIPGIFVALALRFDVSRRRQPQYFTSAFIGYAVGVILTIVVMNWFQAAQPALLYIVPAVIGFLASHCIWNGDIKPLLAFDESKTEEATTDESKTSEEVNKAHDE
AT4G33410.1	ATSPPL1	METLWTLLYLLEPAPATLIVTAVTVTFASAFRALNYGKEMERNRDFSEASITLDSSQALMIPVMSSCSLLLMFYLFSSVSQLLTAFTAIASVSSLFYWLSPYAVYMKTQLGLSDPFLSRCCSKSFTRIQGLLLVACAMTVVAWLISGHWVLNNLLGISICIAFVSHVRLPNIKICAMLLVCLFVYDIFWVFFSERFFGANVMVAVATQQASNPVHTVANSLNLPGLQLITKKLELPVKIVFPRNLLGGVVPGVSASDFMMLGLGDMAIPAMLLALVLCFDHRKTRDVVNIFDLKSSKGHKYIWYALPGYAIGLVAALAAGVLTHSPQPALLYLVPSTLGPVIFMSWRRKDLAELWEGPALSNPIEKSHEIEI
AT1G63690.2	ATSPPL2	MDSLRFLRILLLSSSILLLSLRSTVTAGDIVHQDNLAPKKPGCENDFVLVKVQTWIDGVENEEFVGVGARFGKRIVSKEKNANQTHLVFANPRDSCTPLKNKLSGDVVIVERGNCRFTAKANNAEAAGASALLIINNQKELYKMVCEPDETDLDIQIPAVMLPQDAGASLQKMLANSSKVSAQLYSPRRPAVDVAEVFLWLMAIGTILCASYWSAWSAREAAIEHDKLLKDAIDEIPNTNDGGSGVVEINSISAIFFVVLASGFLVILYKLMSYWFVELLVVVFCIGGVEGLQTCLVALLSRWFQRAADTYVKVPFLGPISYLTLAVSPFCIVFAVLWAVYRVHSFAWIGQDVLGIALIITVLQIVHVPNLKVGTVLLSCAFLYDIFWVFVSKKLFHES…
AT2G43070.1	ATSPPL3	MSSFDPPNHRYSALVLILLLLGFSVAAADDVSWTEDSSLESPGCTNKFQMVKVLNWVDGVEGDFLTGLTAQFGAALPSVPDQALRFPAAFVDPLDSCSHLSSRLDGHIALSIRGNCAFTEKAKHAEAAGASALLVINDKEDLDEMGCMEKDTSLNVSIPVLMISKSSGDALNKSMVDNKNVELLLYAPKRPAVDLTAGLLLLMAVGTVVVASLWSELTDPDQANESYSILAKDVSSAGTRKDDPEKEILDISVTGAVFFIVTASIFLLLLFYFMSSWFVWVLTIFFCIGGMQGMHNIIMAVILRKCRHLARKSVKLPLLGTMSVLSLLVNIVCLAFAVFWFIKRHTSYSWVGQDILGICLMITALQVVRLPNIKVATVLLCCAFVYDIFWVFISPLIFH…
AT1G01650.1	ATSPPL4	MILWKSLSCFSFVFGLLLYSASFVCAGDIVHHDDSLPQRPGCNNNFVLVKVPTRVNGSEYTEYVGVGARFGPTLESKEKHATLIKLAIADPPDCCSTPKNKLTGEVILVHRGKCSFTTKTKVAEAAGASAILIINNSTDLFKMVCEKGENVLDITIPVVMLPVDAGRSLENIVKSNAIVTLQLYSPKRPAVDVAEVFLWLMAVGTILCASYWSAWTVREEAIEQDKLLKDGSDELLQLSTTSSRGVVEVTVISAILFVVVASCFLIMLYKLMSFWFIEVLVVLFCIGGVEGLQTCLVSLLSCFRWFRRFGESYVKVPFLGAVSYLTLAICPFCIAFAVFWAVKRQYSYAWIGQDILGISLIITVLQIVRVPNLKVGFVLLSCAFMYDIFWVFVSKWWFR…
AT1G05820.1	ATSPPL5	MSLPPFTCRLLAAAAALYLIGLLCVGADTKDVTAPKIPGCSNEFQMVKVENWVNGENGETFTAMTAQFGTMLPSDKDKAVKLPVALTTPLDSCSNLTSKLSWSIALSVRGECAFTVKAQVAQAGGAAALVLINDKEELDEMVCGEKDTSLNVSIPILMITTSSGDALKKSIMQNKKVELLLYAPKSPIVDYAVVFLWLMSVGTVFVASVWSHVTSPKKNDEQYDELSPKKSSNVDATKGGAEEETLDISAMGAVIFVISASTFLVLLFFFMSSWFILILTIFFVIGGMQGMHNINVTLITRRCSKCGQKNLKLPLLGNTSILSLVVLLFCFVVAILWFMNRKTSHAWAGQDIFGICMMINVLQVARLPNIRVATILLCCAFFYDIFWVFISPLIFKQSV…
BnaA01T0045500ZS	BnaSPPL1-1	METLWTLLYLLEPAPSALMLTAVTVTFASAFRALNYGKEMERNRDFSEASITLDTSQALMIPVMSSCSLLLMFYLFSSVSQLLTAFTAIASVSSLFFWLSPYALYIKSQLGLSDPFLSRCCSKSFTRMQGLLLVACAVTVIAWLVSGHWVLNNLLGISICIAFVSHVRLPNIKICAMLLLCLFVYDIFWVFFSERFFGANVMVTVATQQASNPVHTVANSLNLPGLELITKKLELPVKIVFPRNLLGGVVPGVSASEFMMLGLGDMAIPAMLLALILCFDHRKSRDVVNLVDLKSCKGHKYIWYALPGYAIGLVSALAAGVLTHSPQPALLYLVPSTLGPVIFMSWRRKDLAELWEGSALSNPIEKSHEIEI
BnaA03T0536700ZS	BnaSPPL1-2	MDTLLYLIEPAPATLILTAVTVTFASAFRALNYAKEMERNRDFSEASITLDTSQALMIPVMSSCSLLLMFYLFSSVSQLLTAFTAVASVSSLFFWLSPYALYVKSQLGLSDPFLSRCCSKSFTRMQGLLLVGCVMTVAAWLVSGHWVLNNLLGISICIAFVSHVRLPNIKTCAMLLVCLFVYDIFWVFFSERFFGANVMVSVATQQASNPVHTVANSLNLPGLELITKKLELPVKIVFPRNLLGGVVPGVSASEFMMLGLGDMAIPAMLLALVLCFDYRKSRDVVSLFDLKSSKGHKYIWYALPGYAIGLVSALAAGVLTHSPQPALLYLVPSTLGPVIFMSWRRKDLAELWDGPAVSNPIEKSHEVEI
BnaA04T0115800ZS	BnaSPPL1-3	MQGLLLVACAVTVVAWLVSGHWVLNNLLGISICIAFVSHVRLPNIKICTMLLLCLFVYDIFWVFFSERFFGANVMVTVATQQALNPVHTVANSLNLPGLELITKKLELPVKIMFPRNLLGGVEPGVSASEFMMLGLGDMIGWESVMKMGQDTRELSRMKRTV
BnaA06T0148900ZS	BnaSPPL1-4	MQKQLHLQAWNPLACLPSPPAVTVVAWLVSGHWVLNNLLGISICIAFVSHVRLPNIKICAMLLLCLFVYDIFWVFFSERFFGTNVMVTVATQQASNPVHTVANSLNLPGLELITKKLELPVKIVFRGVEPGVSASEFMMLGLGDMVALYVGGLYICGKTGWESVMKMGQDTRELSRMKRTV
BnaC01T0051800ZS	BnaSPPL1-5	METLWTLLYLLEPAPATLILTAVTVTFASAFRALNYAKEMERNRDFSVSSITLDTSQALMIPVMSSCSLLLMFYLFSSVSQLLTAFTAIASVSSLFFWLSPYALYIKSQLGLSDPFLSRCCSKSFTRTQGLLLVACAVTVVAWLVSGHWVLNNLLGISICIAFVSHVRLPNIKICAMLLLCLFVYDIFWVFFSERFFGANVMVTVATQQASNPVHTVANSLNLPGLELITKKLELPVKIVFPRNLLGGVVSGVSASEFMMLGLGDMAIPAMLLALILCFDHRKSRDVVNLFDLKSSKGHKYIWYALPGYAIGLVSALAAGVLTHSPQPALFYLVPSTLGPVIFVSWRRKDLAELWEGSALSSPMEKSHEIEI
BnaC03T0754800ZS	BnaSPPL1-6	MVFSRNLLGLVSGFMMLGLCDIAIPAMLLALVLCFDYPKTRDVVKIFDLKIFKGSQIQMIYALPGYTIGLVSALAAGVLSLLTHSP
BnaC07T0513500ZS	BnaSPPL1-7	MDTLMYLLEPAPATLILTAVSVTFASAFRALNYAKEMERNRDFSEASITLDTSQALMIPVMSSCSLLLMFYLFSSVSQLLTAFTAVASVCSLFFWLSPYALYVKSQLGLSDPFLSRCCSKSFTRMQGLLLVGCVMTVVAWLVSGHWVLNNLLGISICIAFVSHVRLPNIKTCAMLLVCLFVYDIFWVFFSERFFGANVMVSVATQQASNPVHTVANSLNLPGLEMITKKLELPVKIVFPRNLLGGVVPGVSASEFMMLGLGDMAIPAMLLALVLCFDYRKTRDVVNLCDLKSSKGHKYIWYALPGYAIGLVSALAAGVLTHSPQPALLYLVPSTLGPVIFMSWRRKDLAELWEGPAVSNPIEKSHEVEI
BnaA09T0148500ZS	BnaSPPL2-1	MDSLRFLRILLVSASILLVSLLSTVTAGDIVHQDDLAPKKPGCENDFVLVKVQTWIDGTEDAEFVGVGARFGRRIVSKEKNANQTHVVFANPRDCCSPLKTKLIGDVVIVDRGNCRFTAKANNAEAAGASALLIINNQKELYKMVCEPDETDLDIQIPAVMLPQDAGATLEKMLINSSKVSVQLYSPRRPAVDVAEVFLWLMAIGTILCASYWSAWSAREAAIEHDKLLKDAIDEIPSTNDGGSGVVEINTLSAICFVFLASGFLVVLYKLMSYWFVELLVVVFCIGGVEGLQTCLVALLSRWFQRAGDSYIKVPFLGPISYLTLAVSPFCIVFAVLWAVYRERSLAWIGQDVLGIALIITVLQIVHVPNLKVGTVLLSCAFLYDIFWVFVSKKLFHES…
BnaC09T0161800ZS	BnaSPPL2-2	MDSLRFLRILLVSASILLVSLLYTVTAGDIVHQDDLAPKKPGCENDFVLVKVQTWIDGTEDAEFVGVGARFGRRIVSKEKNANQTHVVFANPRDCCSPLKTKLIGDVVIVDRGNCRFTAKANNAEAAGASALLIINNQKELYKMVCEPDETDLDIQIPAVLLPQDAGATLEKMLINSSKVSVQLYSPRRPAVDVAEVFLWLMAIGTILCASYWSAWSAREPAIEHDKLLKDAIDEIPSTNDGVVVSWRSILFQLFVSYFLLRASWLFFTSLCLIGLQTCLVALLSRWFQRAGDSYIKVPFLGSISYLTLAVSPFCIIFAVLWAVYRERSLAWIGQDVLGIALVITVLQIVHVPNLKVGTVLLSCAFLYDIFWVFVSKKLFHESVMIVVARGDKSGEDGI…
BnaA04T0273700ZS	BnaSPPL3-1	MIGFGDICVPGMLICFASRYDKFKKRVVSSGYFLCLTIGYGVGLLLTCLGLYLMDGHGQPALLYIVPCTLGLAVVMGLVRGELKELWNYGIEATESYTPEDPLPVA
BnaA04T0273800ZS	BnaSPPL3-2	MLSLCSTVSPLQLPTTPLLLAAPISSYFTGFGASLPSKARQSRRLHAFLVDPPDSCYILSSRMDAFAVSFRGNCEKAKHAEAAGASALLVINDKEDPDEMVCVEKDMSLNVTIPVLMISKSSGYALYKSMLENKSDPDQANESYSISSKVNHLVWCCVLYSNSLRFSAAAFLLHVIMDMHKIIMAVLLRKWRHLGRKTVKLPLIGTVSWMSVLVIIICLAFTVFWFVKRHTYYSWVGQDILGICLMITSLQVVRLPNIKVATVLLCCAFVYDIFWVFISPLIFHESVMIVVAQGDRSSGESMPMFLRIPRFFDPWG
BnaA05T0036100ZS	BnaSPPL3-3	MPSSDPPRHRCSTALLFLLLLGFSFAAADDASWTEDSTLESPGCTNKFQMVKILNWVDGVESNDFLTGLTAQFGESLPSDAGQGVRSPVAFVRPLDSCSNLSSRLDGSIALSIRGNCAFTEKAKHAEAAGASALLVINDKEDLDEMGCMEKDTSLNVSIPVLMISKSSGDALNKSMVDNKSVELLLYAPSRPAVDLTAGLLLLMAVGTVVVASLWSDLTDPDQANESYSILAKEFTGVGTRKDDPEKEILDISVTGAVFFIVTASIFLLLLFYFMSSWFVWVLTIFFCIGGMQGMHNIITAVLLRKWRHLGRRSVKLPLLGTMSWMSLLVNIFCLAFAVFWFVKRHTSYAWAGQDILGICLMITALQVVRLPNIKVATVLLCCAFVYDIFWVFISPLIF…
BnaC04T0039100ZS	BnaSPPL3-4	MPSSDPPRHRCPTALLFLLLLGFSFAAADDASWTEDSTLESPGCTNKFQMVKILNWVDGVESDDFFTGLTAQFGAALPSDADQGVRSPVAFVRPLDSCSNLSSRLDGSIALSIRGSCAFTEKAKHAEAAGASALLVINDKEDLDEMGCMEKDTSLNVSIPVLMISKSSGDALNKSMVDNKSVELLLYAPTRPAVDLTAGLLLLMAVGTVVVASLWSDLTDPDQANESYSILAKEFSGAGTRKDDPEKEILDISVTGAVFFIVTASIFLLLLFYFMSSWFVWVLTIFFCIGGMQGMHNIITAVLLRKWRHLGRRSVKLPLLGTMSWMSLLVNIFCLAFAVFWFVKRHTSYAWAGQDILGICLMITALQVVRLPNIKVATVLLCCAFVYDIFWVFISPLIF…
BnaC04T0591400ZS	BnaSPPL3-5	MYFKNFLYSLNKNIINLNPKFLDRPLIYKKINLTTATLPSLSHSPRLLHVVVSPMLSRSTASPPPLFLRCSFRRSSPHGCSNKFQTFGASLPSKARQSRRLHASLVDPSDSCYILSSRLDGRIALSFRGNCEFTEKAKHAEAAGASALLVINDKEDIDEMGCVEKDVSLNVTIPVLMISKSSGYALYKSMVEHKSGLLLLMAVGTVVVGSLWSELKDPDQANESYSISSKEKEILYISVTGAVFFIVTASVFLLLLFYFMSSWLVLVLIIFFCIVGMQDMHKIIMAVLLRKWRHLGRKTVKLPLIGTVSWMSVAQGDRSSGESMPMLLRIPRFFDPLGGYHMIGFGDLCVPGMLICFASRYDKFKKRVVSSGYFLWLTIGYGVGLLLTCLGLYLMDGHG…
BnaA09T0696100ZS	BnaSPPL4-1	MIQRRSFSCLLYVLGLLLYSASLVCGGDIVHHDDSIPQRPGCNNNFVLVKVPTRVDGKEKEEFVGVGARFGPTLESKEKHATLIKLALADPPHCCTTPKSKLTGEVILVHRGNCSFTTKTKVAEAAGASAILIINNSTDLFKMVCEKGENVLDINIPVVMLPIDAGRSLEETVQSNSIVTLQLYSPKRPAVDVAEVFLWLMAVGTILCASYWSAWTAREEAIEQDKLLKDGSDELLQVSTTSSRGVVEITVISAILFVVVASCFLIMLYKLMSFWFIEVLVVLFCIGGVEGLQTCLVALLSCFRWFRRIGESYAKVPLLGEVSYLTLAVCPFCIVSAVIWAVYRQYPFAWIGQDILGISLIMTVLQIVRVPNLKVGVVLLSCGFMYDIFWVFVSKWWFR…
BnaA09T0717600ZS	BnaSPPL4-2	MIQRRSFSCLLYVLGMLLLYSASLVCGGDIVHHDDSIPQRPGCNNNFVLVKVPTRVDGKEKEEFVGVGARFGPTLESKEKHATLIKLALADPPDCCTTPKSKLTGEVILVHRGNCSFTTKTKVAEAAGASAILIINNSTDLFKMVCEKGENVLDINIPVVMLPIDAGRSLEETVQSNSIVTLQLYSPKRPAVDVAEVFLWLMAVGTILCASYWSAWTAREEAIEQDKLLKDGSDELLQVSTTSSRGVVEITVISAILFVVVASCFLIMLYKLMSFWFIEVLVVLFCIGGVEGLQTCLVALLSCFRWFRRIGESYAKVPLLGAVSYLTLAVCPLCIVSAVIWAVYRQYPFAWIGQDILGISLIITVLQIVRVPNLKVGVVLLSCGFMYDIFWVFVSKWWF…
BnaA10T0003600ZS	BnaSPPL4-3	MMWGRSYSGYLLVLGWLYVYSASLVSGGDIVHHDDSLPNRPGCNNNFVLVKVPTRVNGKEKEEYVGVGARFGPTLESKEKHATLIRLAVADPPDCCTTPKFKLTGEVILVHRGNCSFTTKTKVAEAAGASAIIIINNSTDLFKMVCEKGEDVLDINIPVVMLPLDAGSSLQKFVDANDTVTLQLYSPKRPAVDVAEVFLWLMAVGTILCASYWSAWTAREEAIEQDKLLKDGSDELLQVSTTSSRGVVEITVISAILFVVVASCFLIMLYKLMSFWFIEVLVVLFCIGGVEGLQTCLVALLSCFRWFRSIGEFYVKVPFLGAVSYLTLAICPFCIVSAVIWAVYRQYSFAWIGQDILGISLIITVLQIVRVPNLKVGVVLLSCAFMYDIFWVFVSKWWF…
BnaC05T0005500ZS	BnaSPPL4-4	MIWGRSYSGYLLVLGWLYVYSASLVSGGDIVHHDDSLPNRPGCNNNFVLVKVPTRVNGKEKEEYVGVGARFGPTLESKEKHATLINLAVADPPDCCTTPKFKLTGEVILVHRGNCSFTTKTKVAEAAGASAIIIINNSTDLFKMVCEKGEDVLDINIPVVMLPLDAGSSLQKFVDANDTVTLQLYSPKRPAVDVAEVFLWLMAVGTILCASYWSAWTAREEAIEQDKLLKDGSDELLQVSTTSSRGVVEITVISAILFVVVASCFLIMLYKLMSFWFIEVLVVLFCIGGVEGLQTCLVALLSCFRWFRSIGEFYVKVPFLGAVSYLTLAICPFCIVSAVIWAVYRQYSFAWIGQDILGISLIITVLQIVRVPNLKVGVVLLSCAFMYDIFWVFVSKWWF…
BnaA08T0309700ZS	BnaSPPL5-1	MSLPPFSCRILAAAVAFYLTGLLCLGAGEAPSKDAAAPKIPGCSNEYQMVKVENWVNGENGEDFSGMTAQFGAVLPFDKDKAVRLPVVLTTPLNSCANLTSKLSGSIALSVRGECTFTAKAQVAQAGGAAALVLINDKEELDEMACTEGEAPLTLTIPVLMITTSSGDALKKSLMANKKVELLLYAPKSPVVDYAVAFLWLMSVGTVFIASVWSHCTGPKENDDEYNELSPKKSSVDGATKDATKDDDETLDISATGAVIFVISASTFLVLLFFFMSSWFILILTVFFCIGGMQVTLSYLDLILTLINIIVTNIYIFVSQGMHNIIYTLITMRCNKCDRKTVKVPLFGNVTILSLMVLLFCFVVAVVWFINRKTSYAWAGQDIFVARGSKDTGESIPML…
BnaC08T0020500ZS	BnaSPPL5-2	MSLPPFSCRILAAAVALYLTGLLCLGAGEAPSKDAAAPKIPGCSNEYQMVKVENWVNGENGEDFSGMTAQFGAVLPSDKDKAVRLPVVLTTPLNSCSNLTSKLSGSIALSVRGECTFTAKAQVAQAGGAAALVLINDKEELDEMACTEGESPLTLTIPVLMITTSSGDALKKSLVANKKVELLLYAPKSPVVDYAVAFLWLMSVGTVFIASVWSHCTGPKENDEEYNELSPKSSVDGATKDATKDDDETLDISATGAVIFVISASTFLVLLFFFMSSWFILILTVFFCIGGMQGMHNIIYTLITMRCNKCGRKTVKVPLFGNVTILSLMVLLFCFVVAVVWFINRKTSYAWAGQDIFGICLMINVLQVARLPNIRVATILLCCAFCYDIFWVFLSPLIF…
Bo1g008180.1	BolSPPL1	METLWTLLYLLEPAPATLILTAVTVTFASAFRALNYAKEMERNRDFSVSSITLDTSQALMIPVMSSCSLLLMFYLFSSVSQLLTAFTAVASVSSLFYWLSPYALYIKSQLGLSDPFLSRCCSKSFTRTQGLLLVACAVTVVAWLVSGHWVLNNLLGISICIAFVSHVRLPNIKICAMLLLCLFVYDIFWVFFSERFFGANVMVTVATQQASNPVHTVANSLNLPGLELITKKLELPVKIVFPRNLLGGVVSGVSASEFMMLGLGDMAIPAMLLALILCFDHRKSRDVVNLFDLKSSKGHKYIWYALPGYAIGLVSALAAGVLTHSPQPALFYLVPSTLGPVIFVSWRRKDLAELWEGSALSNPIEKSHEIEI
Bo3g170750.1	BolSPPL2	MVFSRNLLGLVSGFMMLGLGDIAIPAMLLALVLCFDYPKTRDVVKIFDLKIFKGSQIQMIYALPGYTIGLVSALAAGVLSLLTHSP
Bo4g018560.1	BolSPPL3	MPSSDPPRHRCSTALLFLLLLGFSFAAADDASWTEDSTLESPGCTNKFQMVKILNWVDGVESDDFFTGLTAQFGAALPSDAGQGVRSPVAFVRPLDSCSNLSSRLDGSIALSIRGSCAFTEKAKHAEAAGASALLVINDKEDLDEMGCMEKDTSLNVSIPVLMISKSSGDALNKSMVDNKSVELLLYAPTRPAVDLTAGLLLLMAVGTVVVASLWSDLTDPDQANESYSILAKEFTGARTRKDDPEKEILDISVTGAVFFIVTASIFLLLLFYFMSSWFVWVLTIFFCIGGMQGMHSIITAVLLRKWRHLGRRSVKLPLLGTMSWMSLLVNIFCLAFAVFWFVKRHTSYAWAGQDILGICLMITALQVVRLPNIKVATVLLCCAFVYDIFWVFISPLIF…
Bo4g192930.1	BolSPPL4	MSSFHRCSPVVLLLLLLCFSVAASEDSSPHGCSNKFQTFGASLPSKARQSRKLHASLVDPSDSCYILSSRLDGRIALSFRGNCEFTEKAKHAEAAGASALLVINDKEDIDEMGCVEKDVSLNVTIPVLMISKSSGYALYKSMVEHKSGLLLLMAVGTVVVGSLWSELTDPDQADESYSISSKEKEILYISVTGAVFFIVTASVFLLLLFYFMSSWLVLVLIIFFCIVGMQDMHKIIMAVLLRKWKHLGRKTVKLPLIGTVSWMSVAQGDRSSGESMPMLLRIPRFFDPWGGYHMIGFGDLCVPGMLICFASRYDKFKKRVVSSGYFLWLTIGYGVGLLLTCLGLYLMDGHGQPALLYIVPCTLGLAVIKGLVRGELKELWNYGIEESESHTPEDPLPVA
Bo5g001040.1	BolSPPL5	MIWGRSYSGYLLVLGWLYVYSASLVSGGDIVHHDDSLPNRPGCNNNFVLVKVPTRVSGKEKEEYVGVGARFGPTLESKEKHATLINLAVADPPDCCTTPKFKLTGEVILVHRGNCSFTTKTKVAEAAGASAIIIINNSTDLFKMVCEKGEDVLDINIPVVMLPLDAGSSLQKFVDANDTVTLQLYSPKRPAVDVAEVFLWLMAVGTILCASYWSAWTAREEAIEQDKLLKDGSDELLQVSTTSSRGVVEITVISAILFVVVASCFLIMLYKLMSFWFIEVLVVLFCIGGVEGLQTCLVALLSCFRWFRSIGEFYVKVPFLGAVSYLTLAICPFCIVSAVIWAVYRQYSFAWIGQDILGISLIITVLQIVRVPNLKVGVVLLSCAFMYDIFWVFVSKWWF…
Bo7g116120.1	BolSPPL6	MDTLMYLLEPAPATLILTAVSVTFASAFRALNYAKEMERNRDFSEASITLDTSQALMIPVMSSCSLLLMFYLFSSVSQLLTAFTAVASVCSLFFWLSPYALYVKSQLGLSDPFLSRCCSKSFTRMQGLLLVGCVMTVVAWLVSGHWVLNNLLGISICIAFVSHVRLPNIKTCAMLLVCLFVYDIFWVFFSERFFGANVMVSVATQQASNPVHTVANSLNLPGLEMITKKLELPVKIVFPRNLLGGVVPGVSASEFMMLGLGDMAIPAMLLALVLCFDYRKTRDVVNLCDLKSSKGHKYIWYALPGYAIGLVSALAAGVLTHSPQPALLYLVPSTLGPVIFMSWRRKDLAELWEGPAVSNPIEKSHEVEI
Bo8g005810.1	BolSPPL7	MSLPPFSCRILAAAVALYLTGLLCLGAGEAPSKDAAAPKIPGCSNEYQMVKVENWVNGENGEDFSGMTAQFGAVLPSDKDKAVRLPVVLTTPLNSCSNLTSKLSGSIALSVRGECTFTAKAQVAQAGGAAALVLINDKEELDEMACTEGESPLTLTIPVLMITTSSGDALKKSLVANKKVELLLYAPKSPVVDYAVAFLWLMSVGTVFIASVWSHCTGPKENDEEYNELSPKSSVDSATKDATKDDDETLDISATGAVIFVISASTFLVLLFFFMSSWFILILTVFFCIGGMQGMHNIIYTLITMRCNKCGRKTVKVPLFGNVTILSLMVLLFCFVVAVVWFINRKTSYAWAGQDIFGICLMINVLQVARLPNIRVATILLCCAFFYDIFWVFLSPLIF…
Bo8g118000.1	BolSPPL8	LPFHLSLPPEFFPSLSLSLSGSLYLPLQSPYLFYLRPSLLLLLGRVKSMIQRRSFSCLLYVLGMLLLYSASLVCGGDIVHHDDSIPQRPGCNNNFVLVKVPTRVDGKEKEEFVGVGARFGPTLESKEKHATLIKLALADPPHCCTTPKSKLTGEVILVHRGNCSFTTKTKVAEAAGASAILIINNSTDLFKMVCEKGENVLDINIPVVMLPIDAGRSLEETVQSNSIVTLQLYSPKRPAVDVAEVFLWLMAVGTILCASYWSAWTAREEAIEQDKLLKDGSDELLQVSTTSSRGVVEITVISAILFVVVASCFLIMLYKLMSFWFIEVLVVLFCIGGVEGLQTCLVALLSCFRWFRRIGESYAKVPLLGAVSYLTLAVCPLCIVSAVIWAVYRQYPFAW…
Bo9g035410.1	BolSPPL9	MDSLRFLRILLVSASILLVSLLYTVTAGDIVHQDDLAPKKPGCENDFVLVKVQTWIDGTEDAEFVGVGARFGRRIVSKEKNANQTHVVFANPRDCCSPLRTKLIGDVVIVDRGNCRFTAKANNAEAAGASALLIINNQKELYKMVCEPDETDLDIQIPAVMLPQDAGATLEKMLINSSKVSVQLYSPRRPAVDVAEVFLWLMAIGTILCASYWSAWSAREAAIEHDKLLKDAIDEIPSTNDGGSGVVEINTLSAICFVFLASGFLVVLYKLMSYWFVELLVVVFCIGGVEGLQTCLVALLSRWFQRAGDSYIKVPFLGPISYLTLAVSPFCIVFAVLWAVYRERSLAWIGQDVLGIALIITVLQIVHVPNLKVGTVLLSCAFLYDIFWVFVSKKLFHES…
Bra011437.1-P	BraSPPL1	METLWTLLYLLEPAPSALMLTAVTVTFASAFRALNYGKEMERNRDFSEASITLDTSQALMIPVMSSCSLLLMFYLFSSVSQLLPAFTAIASVSSLFFWLSPYALYIKSQLGLSDPFLSRCCSKSFTRMQGLLLVACAVTVIAWLVSGHWVLNNLLGISICIAFVSHVRLPNIKICAMLLLCLFVYDIFWVFFSERFFGANVMVTVATQQASNPVHTVANSLNLPGLELITKKLELPVKIVFPRNLLGGVVPGVSASEFMMLGLGDMAIPAMLLALILCFDHRKSRDVVNLVDLKSCKGHKYIWYALPGYAIGLVSALAAGVLTHSPQPALLYLVPSTLGPVIFMSWRRKDLAELWEGSALSNPIEKSHEIEI
Bra037008.1-P	BraSPPL2	MDTLLYLIDPPPATLIVTAVSVAFASAFRALNYAKEMERNRDFSEASITLDTSQALMIPVMSSCSLLLMFYLFSSVSQLLTAFTAVASVSSLFFWLSPYALYVKSQLGLSDPFLSRCCSKSFTRMQGLLLVGCVMTVAAWLVSGHWVLNNLLGISICIAFVSHVRLPNIKTCAMLLVCLFVYDIFWVFFSERFFGANVMVSVATQQASNPVHTVANSLNLPGLELITKKLELPVKIVFPRNLLGGVVPGVSASEFMMLGLGDMAIPAMLLALVLCFDYRKSREVVNLFDLKSSKGHKYIWYALPGYAIGLVSALAAGVLTHSPQPALLYLVPSTLGPVIFMSWRRKDLAELWDGPAVSNSIEKSHEVEI
Bra025596.1-P	BraSPPL3	MQGLLLVACAVTVVAWLVSGHWVLNNLLGISICIAFVSHVRLPNIKICTMLLLCLFVYDIFWVFFSERFFGANVMVTVATQQALNPVHTVANSLNLPGLELITKKLELPVKIMFPRNLLGGVEPGVSASEFMMLGLGDMIGWESVMKMGQDTRELFFYETFQYYNPLLLITMMVWLWGVNLWVFSRTGVDYAAIFYLGPDHHSHKEIWKVLQFLSYLPSLSNDFLKPIIL
Bra037737.1-P	BraSPPL4	MLSLCSTVSPLQLPTTPLLLAAPISSYFTGFGASLPSKARQSRRLHAFLVDPPDSCYILSSRMDAFAVSFRGNCEKAKHAEAAGASALLVINDKEDPDEMVCVEKDMSLNVTIPVLMISKSSGYALYKSMLENKSDPDQANESYSISSKVNHLVWCCVLYSNSLRFSAAAFLLHVIMDMHKIIMAVLLRKWRHLGRKTVKLPLIGTVSWMSVLVIIICLAFTVFWFVKRHTYYSWVGQDILGICLMITSLQVVRLPNIKVATVLLCCAFVYDIFWVFISPLIFHESVMIVVAQGDRSSGESMPMFLRIPRFFDPWGYDKFKKRVVSSGYFLCLTIGYGVGLLLTCLGLYLMDGHGQPALLYIVPCTLGLAVVMGLVRGELKELWNYGIEATESYTPEDP…
Bra004741.1-P	BraSPPL5	MPSSDPPRHRCSTALLFLLLLGFSFAAADDASWTEDSTLESPGCTNKFQMVKILNWVDGVESNDFLTGLTAQFGESLPSDAGQGVRSPVAFVRPLDSCSNLSSRLDGSIALSIRGNCAFTEKAKHAEAAGASALLVINDKEDLDEMGCMEKDTSLNVSIPVLMISKSSGDALNKSMVDNKSVELLLYAPSRPAVDLTAGLLLLMAVGTVVVASLWSDLTDPDQANESYSILAKEFSGAGTRKDDPEKEILDISVTGAVFFIVTASIFLLLLFYFMSSWFVWVLTIFFCIGGMQGMHNIITAVLLRKWRHLGRRSVKLPLLGTMSWMSLLVNIFCLAFAVFWFVKRHTSYAWAGQDILGICLMITALQVVRLPNIKVATVLLCCAFVYDIFWVFISPLIF…
Bra036397.1-P	BraSPPL6	MQGLLLVACAVTVVAWLVSGHWVLNNLLGISIFIAFVSHVRLPNIKICAMLLLCLFVYDIFWVFFSERVFGANVMVTVATQQASNPVHTVANSLNLPGLELITKKLELPVKIMFPRNLLGGVEPGVSSSEFMMLGLGDMVTDQSQT
Bra030626.1-P	BraSPPL7	MSLPPFSCRILAAAVALYLTGLLCLGAGEAPSKDAAAPKIPGCSNEYQMVKVEHWVNGENGEDFSGMTAQFGAVLPSDKDKAVRLPVVLTTPLNSCSNLTSKLSGSIALSVRGECTFTAKAQVAQAGGAAALVLINDKEELDEMACTEGETPLSLTIPVLMITTSSGDALKKSLMANKKVELLLYAPKSPVVDYAVAFLWLMSVGTVFIASVWSHCTGPKENDDEYNELSPKKSSVDGATKDATKDDDETLDISATGAVIFVISASTFLVLLFFFMSSWFILILTVFFCIGGMQGMHNIIYTLITMRCNKCGRKTVKVPLFGNVTILSLMVLLFCFVVAVVWFINRKTSYAWAGQDIFGICLMINVLQVARLPNIRVATILLCCAFFYDIFWVFLSPLI…
Bra027793.1-P	BraSPPL8	MDSLRFLRILLLSASILLVSLLSTVTAGDIVHQDDLAPKKPGCENDFVLVKVQTWIDGTEDAEFVGVGARFGRRIVSKEKNANQTHVVFANPRDCCSPLKTKLIGDVVIVDRGNCRFTAKANNAEAAGASALLIINNQKELYKMVCEPDETDLDIQIPAVMLPQDAGATLEKMLINSSKVSVQLYSPRRPAVDVAEVFLWLMAIGTILCASYWSAWSAREAAIEHDKLLKDAIDEIPSTNDGGSGVVEINTLSAICFVFLASGFLVVLYKLMSYWFVELLVVVFCIGGVEGLQTCLVALLSRWFQRAGDSYIKVPFLGPISYLTLAVSPFCIVFAVLWAVYRERSLAWIGQDVLGIALIITVLQIVHVPNLKVGTVLLSCAFLYDIFWVFVSKKLFHES…
Bra032646.1-P	BraSPPL9	MIQRRSFSCLLYVLGLLLYSASLVCGGDIVHHDDSIPQRPGCNNNFVLVKVPTRVDGKEKEEFVGVGARFGPTLESKEKHATLIKLALADPPHCCTTPKSKLTGEVILVHRGNCSFTTKTKVAEAAGASAILIINNSTDLFKMVCEKGENVLDINIPVVMLPIDAGRSLEETVQSNSIVTLQLYSPKRPAVDVAEVFLWLMAVGTILCASYWSAWTAREEAIAQDKLLKDGSDELLQVSTTSSGGVVEITVISAILFVVVASCFLIMLYKLMSFWFIEVLVVLFCIGGVEGLQTCLVALLSCFIWFRRIGESYAKVPLLGEVSYLTLAVCPFCIVSAVIWAVYRQYPFAWIGQDILGISLIVTVLQIVRVPNLKVGVVLLSCGFMYDIFWVFVSKWWFR…
Bra033245.1-P	BraSPPL10	MDQVKVPTRVNGKEKEEYVGVGARFGPTLESKEKHATLIKLAVADPSDSCTTPKFKLTGEVILVHRGNCSFTTKTKVAEAAGASAIIIINNSTDLFKMVCEKGEDVLDINIPVVMLPLDAGSSLQKFVDGNDTVTLQLYSPKRPAVDVAEVFLWLMAVGTILCASYWSAWTAREEAIEQDKLLKDGSDELLQVSTTSSRGVVEITVISAILFVVVASCFLIMLYKLMSFWFIEVLVVLFCIGGVEGLQTCLVALLSCFRWFRSIGEFYVKVPFLGAVSYLTLAICPFCIVSAVIWAVYRQYSFAWIGQDILGISLIITVLQIVRVPNLKVGVVLLSCAFMYDIFWVFVSKWWFRESVMIVVARGDKSGEDGIPMLLKIPRMFDPWGGYSIIGFGDIILP…
BnaA02T0326000ZS	BnaSPP1	MKNCERIANLALAGLTVAPLVVNVNPNLNVVLTACLTVYVGCFRSVKDSPPTETMSKEHAMRFPLVGSAMLLSLFLLFKFLSKDLVNAVLTAYFFVLGIVALSATLLPAISRFLPKPWNDNLIVWRFPYFKSVEVEFTKSQVIAGIPGTFFCAWYAWKKHWLANNILGLSFCIQGIEMLSLGSFKTGAILLVGLFFYDIFWVFFTPVMVSVAKSFDAPIKLLFPTGDALRPYSMLGLGDIVIPGIFVALALRFDVSRRSKPQYFTSAFVGYVAGVVLTIVVMNWFQAAQPALLYIVPAVIGFLASHCVWNGDIKPLMAFDESAKSTEDESKSSEAEVNKSHAE
BnaA06T0399700ZS	BnaSPP2	MKNCERIANLALAGLTVAPLVVRVNPNLNVVLTACLTVYVGCFRSVKDSPPTETMSKEHAMRFPLVGSAMLLSLFLLFKFLSKDLVNAVLTAYFFVLGIVALSATLLPAISRFLPKPWNDNLIVWRFPYFKSLEVEFTKSQVIAGIPGTFFCAWYAWKKHWLANNILGLSFCIQGIEMLSLGSFKTGAILLVGLFFYDIFWVFFTPVMVSVAKSFDAPIKLLFPTGDALRPYSMLGLGDIVIPGIFVALALRFDVSRRSKPQYFTSAFVGYVAGVVLTIVVMNWFQAAQPALLYIVPAVIGFLASHCIWNGDIKPLMAFDESKTTEGEVDKAHEE
BnaA09T0223100ZS	BnaSPP3	MKNCERIANLALAGLTVAPLVVRVNPNLNVVLTACLTVYVGCFRSVKDSPPTETMSKEHAMRFPLVGSAMLLSLFLLFKFLSKDLVNAVLTAYFFVLGIVALSATLLPAISRFLPKPWNDNLIVWRFPYFKSLEVEFTKSQVVAGIPGTFFCAWYAWKKHWLANNILGLSFCIQGIEMLSLGSFKTGAILLVGLFFYDIFWVFFTPVMVSVAKSFDAPIKLLFPTGDALRPYSMLGLGDIVIPGIFVALALRFDVSKRSQPKYFTSAFVGYVVGVVLTIVVMNWFQAAQPALLYIVPAVIGFLASHCVWNGDIKPLLAFDESSKSTEEEVSKTHEE
BnaC02T0439400ZS	BnaSPP4	MKNCERIANLALAGLTVAPLVVNVNPNLNVVLTACLTVYVGCFRSVKDSPPTETMSKEHAMRFPLVGSAMLLSLFLLFKFLSKDLVNAVLTAYFFVLGIVALSATLLPAISRFLPKPWNDNLIVWRFPYFKSVEVEFTKSQVIAGIPGTFFCAWYAWKKHWLANNILGLSFCIQGIEMLSLGSFKTGAILLVGLFFYDIFWVFFTPVMVSVAKSFDAPIKLLFPTGDALRPYSMLGLGDIVIPGIFVALALRFDVSRRSKPQYFTSAFVGYVAGVVLTIVVMNWFQAAQPALLYIVPAVIGFLASHCIWNGDIKPLMAFDESSKSTEEESKSSEGEVNKSHAE
BnaC07T0282000ZS	BnaSPP5	MKNCERIANLALAGLTVAPLVVRVNPNLNVVLTACLTVYVGCFRSVKDSPPTETMSKEHAMRFPLVGSAMLLSLFLLFKFLSKDLVNAVLTAYFFVLGIVALSATLLPAISRFLPKAWNDNLIVWRFPYFKSLEVEFTKSQVIAGIPGTFFCAWYAWKKHWLANNILGLSFCIQGIEMLSLGSFKTGAILLVGLFFYDIFWVFFTPVMVSVAKSFDAPIKLLFPTGDALRPYSMLGLGDIVIPGIFVALALRFDVSRRSKPQYFTSAFVGYVAGVVLTIVVMNWFQAAQPALLYIVPAVIGFLASHCIWNGDIKPLMAFDESKTTEGEVDKAHEE
BnaC09T0259800ZS	BnaSPP6	MKNCERIANLALAGLTVAPLVVRVNPNLNVVLTACLTVYVGCFRSVKDSPPTETMSKEHAMRFPLVGSAMLLSLFLLFKFLSKDLVNAVLTAYFFVLGIVALSATLLPAISRFLPKPWNDNLIVWRFPYFKSLEVEFKKSQVVAGIPGTFFCAWYAWKKHWLANNILGLSFCIQGIEMLSLGSFKTGAILLVGLFFYDIFWVFFTPVMVSVAKSFDAPIKLLFPTGDALRPYSMLGLVILSFPVRIFVALALRFDVSKRSQPKYFTSAFVGYVVGVVLTIVVMNWFQAAQPALLYIVPAVIGFLASHCVWNGDIKPLLAFDESSKSTEEEVSKTHEE
Bo2g136690.1	BolSPP1	MKNCERIANLALAGLTVAPLVVNVNPNLNVVLTACLTVYVGCFRSVKDSPPTETMSKEHAMRFPLVGSAMLLSLFLLFKFLSKDLVNAVLTAYFFVLGIVALSATLLPAISRFLPKPWNDNLIVWRFPYFKSVEVEFTKSQVIAGIPGTFFCAWYAWKKHWLANNILGLSFCIQGIEMLSLGSFKTGAILLVGLFFYDIFWVFFTPVMVSVAKSFDAPIKLLFPTGDALRPYSMLGLGDIVIPGIFVALALRFDVSRRSKPQYFTSAFVGYVAGVVLTIVVMNWFQAAQPALLYIVPAVIGFLASHCIWNGDIKPLMAFDESSKSTEEESKSSEGEVNKSHAE
Bo7g080940.1	BolSPP2	MLKKLSFFVLFRLVMVSGLTVAPLVVRVNPNLNVVLTACLTVYVGCFRSVKDSPPTETMSKEHAMRFPLVGSAMLLSLFLLFKFLSKDLVNAVLTAYFFVLGIVALSATLLPAISRFLPKPWNDNLIVWRFPYFKSLEVEFTKSQVIAGIPGTFFCAWYAWKKHWLANNILGLSFCIQGIEMLSLGSFKTGAILLVGLFFYDIFWVFFTPVMVSVAKSFDAPIKLLFPTGDALRPYSMLGLGDIVIPGIFVALALRFDVSRRSKPQYFTSAFVGYVAGVVLTIVVMNWFQAAQPALLYIVPAVIGFLASHCIWNGDIKPLMAFDESKTTEGEVDKAHEE
Bo9g072880.1	BolSPP3	MKNCERIANLALAGLTVAPLVVRVNPNLNVVLTACLTVYVGCFRSVKDSPPTETMSKEHAMRFPLVGSAMLLSLFLLFKFLSKDLVNAVLTAYFFVLGIVALSATLLPAISRFLPKPWNDNLIVWRFPYFKSLEVEFKKSQVVAGIPGTFFCAWYAWKKHWLANNILGLSFCIQGIEMLSLGSFKTGAILLVGLFFYDIFWVFFTPVMVSVAKSFDAPIKLLFPTGDALRPYSMLGLGDIVIPGIFVALALRFDVSKRSQPKYFTSAFVGYVVGVVLTIVVMNWFQAAQPALLYIVPAVIGFLASHCVWNGDIKPLLAFDESSKSTEEEVSKTHEE
Bra017402.1-P	BraSPP3	MKNCERIANLALAGLTVAPLVVRVNPNLNVVLTACLTVYVGCFRSVKDSPPAVGLFFYDIFWVFFTPVMVSVAKSFDAPIKLLFPTGDALRPYSMLGLGDIVIPGIFVALALRFDVSKRSQPKYFTSAFVGYVVGVVLTIVVMSWFQAAQVSFSYVS
Bra024788.1-P	BraSPP2	MKNCERIANLALAGLTVAPLVVRVNPNLNVVLTACLTVYVGCFRSVKDSPPTETMSKEHAMRFPLVGSAMLLSLFLLFKFLSKDLVNAVLTAYFFVLGIVALSATLLPAISRFLPKPWNDNLIVWRFPYFKSLEVEFTKSQVIAGIPGTFFCAWYAWKKHWLANNILGLSFCIQGIEMLSLGSFKTGAILLVGLFFYDIFWVFFTPVMVSVAKSFDAPIKLLFPTGDALRPYSMLGLGDIVIPGIFVALALRFDVSRRSKPQYFTSAFVGYVAGVVLTIVVMNWFQAAQPALLYIVPAVIGFLASHCIWNGDIKPLMAFDESKTTEGEVDKAHEE
Bra026567.1-P	BraSPP1	MKNCERIANLALAGLTVAPLVVNVNPNLNVVLTACLTVYVGCFRSVKDSPPTETMSKEHAMRFPLVGSAMLLSLFLLFKFLSKDLVNAVLTAYFFVLGIVALSATLLPAISRFLPKPWNDNLIVWRFPYFKSVEVEFTKSQVIAGIPGTFFCAWYAWKKHWLANNILGLSFCIQGIEMLSLGSFKTGAILLVGLFFYDIFWVFFTPVMVSVAKSFDAPIKLLFPTGDALRPYSMLGLGDIVIPGIFVALALRFDVSRRSKPQYFTSAFVGYVAGVVLTIVVMNWFQAAQPALLYIVPAVIGFLASHCIWNGDIKPLMAFDESSKSTEEESKSSEGEVNKSHAE

## Sheet: Supplementary table S3
Supplementary table S3. Ka/Ks analysis for paralogous gene pairs of BnSPP/SPPLs in B. napus.
Paralog pairs	Ka	Ks	Ka/Ks
BnaSPPL1-1::BnaSPPL1-2	0.0365136	0.332738	0.109737
BnaSPPL1-1::BnaSPPL1-5	0.0187927	0.169029	0.11118
BnaSPPL1-1::BnaSPPL1-6	0.174233	0.233361	0.746627
BnaSPPL1-1::BnaSPPL1-7	0.0392914	0.342083	0.114859
BnaSPP1::BnaSPP2	0.0185235	0.342871	0.0540249
BnaSPP1::BnaSPP3	0.0184869	0.277637	0.0665863
BnaSPP1::BnaSPP4	0.00511402	0.149026	0.0343164
BnaSPP1::BnaSPP5	0.0185317	0.329238	0.0562867
BnaSPP1::BnaSPP6	0.0356388	0.297153	0.119934
BnaSPPL1-2::BnaSPPL1-5	0.0380533	0.387776	0.0981323
BnaSPPL1-2::BnaSPPL1-6	0.16374	0.397663	0.411755
BnaSPPL1-2::BnaSPPL1-7	0.0121362	0.160827	0.0754611
BnaSPPL3-1::BnaSPPL3-3	0.0716696	0.252652	0.283669
BnaSPPL3-1::BnaSPPL4-2	0.435417	2.44303	0.178229
BnaSPPL3-1::BnaSPPL3-5	0.0302417	0.0908236	0.332972
BnaSPPL3-1::BnaSPPL3-4	0.0669839	0.286797	0.233558
BnaSPPL3-3::BnaSPPL3-4	0.00899255	0.100763	0.0892444
BnaSPPL3-3::BnaSPPL3-5	0.107162	0.384151	0.278958
BnaSPP2::BnaSPP3	0.0158911	0.372512	0.0426593
BnaSPP2::BnaSPP4	0.0132046	0.360638	0.0366145
BnaSPP2::BnaSPP5	0.00131119	0.0784459	0.0167146
BnaSPP2::BnaSPP6	0.0316917	0.394438	0.0803466
BnaSPPL5-1::BnaSPPL5-2	0.00721756	0.094824	0.0761153
BnaSPPL4-1:;BnaSPPL4-2	0.00410061	0.0497999	0.0823417
BnaSPPL2-1::BnaSPPL4-2	0.223206	2.31249	0.0965219
BnaSPPL2-1::BnaSPPL4-1	0.227599	2.07553	0.109658
BnaSPPL4-1::BnaSPPL4-3	0.045951	0.221118	0.207812
BnaSPPL4-2::BnaSPPL4-3	0.0458415	0.214231	0.213981
BnaSPP3::BnaSPP4	0.0171776	0.270088	0.0636
BnaSPPL4-1::BnaSPPL4-4	0.0459284	0.238761	0.192362
BnaSPPL4-2::BnaSPPL4-4	0.045819	0.228243	0.200746
BnaSPP3::BnaSPP5	0.0172383	0.338694	0.0508965
BnaSPPL2-1::BnaSPPL2-2	0.0346382	0.119118	0.29079
BnaSPP3::BnaSPP6	0.0154247	0.140957	0.109429
BnaSPPL4-3::BnaSPPL4-4	0.00326909	0.0917378	0.0356352
BnaSPPL1-5::BnaSPPL1-6	0.147577	0.27852	0.529862
BnaSPPL1-5::BnaSPPL1-7	0.0406301	0.39259	0.103492
BnaSPP4::BnaSPP5	0.0145443	0.320859	0.0453292
BnaSPP4::BnaSPP6	0.0329577	0.301531	0.109301
BnaSPPL1-6::BnaSPPL1-7	0.158083	0.287109	0.550601
BnaSPPL3-4::BnaSPPL3-5	0.107151	0.37258	0.287592
BnaSPP5::BnaSPP6	0.0330755	0.379921	0.087059
BnaSPP5::BnaSPPL2-2	0.882921	NaN	NaN

## Sheet: Supplementary table S4
Supplementary table S4. Expression patterns of BnaSPP/SPPLs from the BnIR
GENE Name	ZS11 Gene ID	bud_2mm	bud_4mm	cotyledon	filament	leaf_1	leaf_10	leaf_11	leaf_12	leaf_13	leaf_14	leaf_15	leaf_16	leaf_17	leaf_18	leaf_19	leaf_2	leaf_20	leaf_21	leaf_22	leaf_23	leaf_3	leaf_4	leaf_5	leaf_6	leaf_7	leaf_8	leaf_9	lower_stem_peel	middle_stem_peel	petal	pollen	root	seed_14DAF	seed_16DAF	seed_18DAF	seed_20DAF	seed_22DAF	seed_24DAF	seed_26DAF	seed_28DAF	seed_30DAF	seed_32DAF	seed_34DAF	seed_36DAF	seed_38DAF	seed_40DAF	seed_42DAF	seed_44DAF
BnaSPPL1-1	BnaA01G0045500ZS	5.865	4.976	1.429	1.421	2.408	1.995	1.54	1.421	1.786	1.331	1.496	1.311	1.14	1.038	1.176	2.072	1.377	0.839	1.148	0.712	2.13	2.255	2.544	1.673	1.818	1.912	1.675	3.049	4.099	1.765	0.047	1.031	0.07	0.209	0.03	0.349	0.353	0.597	1.366	1.775	2.778	4.119	3.619	1.834	2.249	2.497	2.47	2.225
BnaSPPL1-2	BnaA03G0536700ZS	6.124	4.564	2.272	7.793	4.349	5.13	5.702	5.649	4.774	4.753	4.697	5.565	5.639	5.277	5.066	4.212	5.202	6.748	5.497	5.498	5.009	4.225	4.612	4.683	5.901	5.384	4.415	9.897	9.839	3.557	0.084	5.622	1.436	6.508	2.444	2.224	2.981	1.705	1.791	2.931	3.351	3.441	3.748	3.748	2.968	3.157	2.35	2.913
BnaSPPL1-3	BnaA04G0115800ZS	0.676	0.81	1.041	1.323	0.458	1.154	0.669	1.101	1.462	1.764	1.308	1.831	1.891	1.655	1.575	0.647	1.552	1.594	1.535	2.572	0.72	0.943	0.857	0.783	0.815	0.853	0.939	1.205	1.198	1.466	0.599	0.983	2.019	1.628	2.12	1.542	1.741	1.733	1.231	2.323	2.648	1.299	1.213	1.457	1.642	1.011	0.92	1.178
BnaSPPL1-4	BnaA06G0148900ZS	1.015	1.112	2.894	1.177	1.912	2.664	2.795	2.825	2.946	2.935	2.879	4.152	3.795	5.022	3.434	1.553	4.656	3.771	3.79	4.381	2.216	1.847	2.417	2.043	2.829	2.302	3.076	3.016	1.861	1.869	0.789	2.419	3.399	3.505	2.102	2.171	2.243	2.625	2.199	3.007	4.158	2.352	3.067	3.524	2.883	2.89	2.303	2.729
BnaSPPL1-5	BnaC01G0051800ZS	3.734	3.915	0.519	1.783	0.498	0.308	0.179	0.175	0.128	0.199	0.197	0.169	0.17	0.316	0.166	0.339	0.16	0.221	0.27	0.072	0.388	0.333	0.518	0.286	0.258	0.353	0.236	1.37	0.997	1.152	0.211	2.029	0.251	0.176	0.154	0.192	0.306	0.517	0.634	0.74	0.855	1.009	0.824	0.309	0.513	0.492	0.559	0.237
BnaSPPL1-6	BnaC03G0754800ZS	0	0	0	0	0	0	0	0	0	0	0	0	0	0	0	0	0	0	0	0	0	0	0	0	0	0	0	0	0	0	0	0.056	0	0	0	0	0	0	0	0	0	0	0	0	0	0	0	0
BnaSPPL1-7	BnaC07G0513500ZS	7.024	7.064	2.333	3.279	4.186	4.371	4.936	4.501	4.782	4.971	4.245	4.932	4.944	5.069	4.72	3.594	5.509	4.597	5.527	4.781	3.701	4.868	5.098	5.519	4.592	4.599	4.473	8.338	7.832	3.258	0.296	7.006	2.299	1.385	1.61	2.37	1.785	1.989	2.792	4.417	4.583	4.058	4.168	4.009	3.397	4.261	2.931	2.724
BnaSPPL2-1	BnaA09G0148500ZS	21.469	21.384	13.182	10.626	10.475	11.944	11.947	11.586	11.389	10.66	10.812	11.265	10.462	10.278	10.395	10.286	11.257	11.457	10.914	10.97	11.266	12.666	13.028	12.058	14.179	11.82	13.508	24.276	22.316	10.267	0.441	15.314	7.009	7.106	9.992	10.486	10.481	11.992	12.44	12.239	16.148	15.546	10.761	10.086	10.06	10.197	9.39	8.881
BnaSPPL2-2	BnaC09G0161800ZS	19.236	14.37	8.398	9.096	11.464	12.576	13.721	13.247	12.89	12.723	13.062	13.245	12.787	11.846	12.648	11.78	12.574	13.333	12.645	11.829	11.362	14.155	13.51	13.441	14.711	13.181	12.879	21.78	21.909	9.602	3.36	19.816	18.63	16.705	17.668	18.09	17.149	18.028	16.129	13.994	16.548	17.364	13.394	12.672	11.615	11.054	12.125	9.981
BnaSPPL3-1	BnaA04G0273700ZS	0.065	0	0.175	0	0.499	0.214	0.666	0.374	0.274	0	0.41	0.141	0.159	0.1	0.068	0.371	0.064	0.408	0.068	0.137	0.804	0.519	0.798	0.562	0.51	0.431	0.244	4.75	2.176	0	0	0.531	7.736	4.062	7.387	8.671	5.381	2.626	2.356	1.088	0.704	4.503	1.588	1.388	0.739	0.397	0.653	0.069
BnaSPPL3-2	BnaA04G0273800ZS	0	0.019	0.065	0	0.125	0.072	0.058	0.166	0.061	0.045	0.096	0.054	0	0.039	0	0.227	0.034	0.028	0.076	0.03	0.18	0.216	0.179	0.184	0.097	0.148	0.1	1.654	0.736	0	0	0.089	3.212	1.567	2.83	3.244	1.788	1.178	0.654	0.481	0.518	2.259	0.616	0.352	0.242	0.179	0.22	0.007
BnaSPPL3-3	BnaA05G0036100ZS	13.411	17.722	8.292	25.419	12.428	14.343	14.467	12.464	11.9	12.271	12.336	13.812	12.522	12.547	11.014	12.246	13.394	12.1	13.645	13.392	12.943	14.675	14.174	13.966	15.184	14.112	14.034	20.302	19.696	22.149	4.565	19.941	59.89	53.892	54.379	70.102	66.777	80.273	55.853	62.738	46.789	34.453	28.743	22.045	21.284	16.196	17.621	13.327
BnaSPPL3-4	BnaC04G0039100ZS	20.901	20.157	8.646	28.167	14.141	15.338	16.237	16.245	15.166	15.339	15.85	16.299	15.422	16.996	14.563	14.009	17.259	15.695	16.882	18.614	15.087	15.878	17.15	16.731	17.743	16.045	16.496	30.074	28.183	26.261	11.436	27.279	34.854	26.537	30.547	38.578	31.388	34.371	25.296	25.562	22.144	25.363	16.754	14.856	13.477	11.463	12.188	9.971
BnaSPPL3-5	BnaC04G0591400ZS	0	0	0	0	0	0	0	0	0	0	0	0	0	0	0	0	0	0	0	0	0	0	0	0	0	0	0	0	0	0	0	0	7.631	5.289	4.963	4.094	4.101	1.851	0.295	0.382	0.396	0.289	0.158	0.197	0.079	0.125	0.015	0.198
BnaSPPL4-1	BnaA09G0696100ZS	7.874	15.805	1.977	7.818	2.23	3.023	3.127	3.553	3.046	3.167	3.832	4.868	4.083	3.803	4.722	2.322	4.684	6.306	4.864	6.342	2.65	2.703	2.891	2.803	3.353	3.681	3.434	4.386	7.535	7.419	1.908	9.95	5.698	5.457	5.818	5.034	4.024	4.598	4.599	5.337	4.595	4.762	3.146	5.084	3.314	4.156	4.323	3.721
BnaSPPL4-2	BnaA09G0717600ZS	10.318	22.645	3.087	13.179	5.18	5.387	6.172	5.275	6.103	6.841	6.42	6.529	6.683	7.06	6.394	6.427	6.98	7.809	7.719	10.413	5.979	6.204	6.112	6.03	5.966	5.705	6.721	8.85	10.818	12.892	1.145	11.274	11.153	10.184	9.82	9.886	10.543	11.926	10.332	11.166	8.771	8.494	6.849	9.133	7.08	6.528	7.341	5.344
BnaSPPL4-3	BnaA10G0003600ZS	3.538	4.745	1.167	5.312	1.22	1.98	1.827	1.843	2.046	2.115	2.024	2.455	3.885	3.206	2.81	1.258	4.174	5.104	4.143	6.281	1.383	1.362	1.621	1.275	2.073	1.781	1.842	5.178	5.722	6.314	1.416	5.846	6.762	5.736	4.583	4.77	5.123	5.879	4.281	4.318	3.995	3.239	2.745	2.129	2.087	1.928	1.537	1.452
BnaSPPL4-4	BnaC05G0005500ZS	6.145	8.548	2.172	12.221	2.122	3.135	3.611	3.422	3.586	3.692	4.063	4.493	5.189	5.799	5.251	2.104	5.116	7.683	5.871	13.212	2.565	3.106	3.266	2.792	3.472	4.012	3.468	5.005	5.299	12.948	2.148	5.727	12.123	9.614	9.407	9.213	8.472	7.18	6.201	6.519	4.901	4.939	3.272	2.806	2.137	1.932	2.406	1.558
BnaSPPL5-1	BnaA08G0309700ZS	0.057	15.464	0.025	0.989	0.061	0.044	0.032	0.052	0.041	0.03	0.072	0.041	0.048	0	0	0.026	0.241	0.062	0	0.035	0.101	0.112	0.058	0.014	0.086	0.115	0.067	0	0.037	1.431	57.517	0.026	0.045	0	0.015	0	0	0	0	0	0	0	0	0	0	0	0	0
BnaSPPL5-2	BnaC08G0020500ZS	0.043	30.67	0.192	1.697	0.214	0.13	0.143	0.08	0.072	0.126	0.132	0.085	0.097	0.038	0.141	0.144	0.441	0.146	0.048	0.028	0.111	0.194	0.096	0.116	0.133	0.189	0.164	0.041	0.119	2.839	111.308	0.109	0.203	0	0	0	0	0	0	0	0	0	0	0	0	0	0	0
BnaSPP1	BnaA02G0326000ZS	47.521	30.176	9.735	32.036	15.08	17.125	20.087	19.969	21.338	20.12	20.092	23.854	29.303	24.292	21.168	12.469	29.074	27.112	34.197	37.292	15.635	18.391	19.554	18.004	19.596	19.01	20.066	35.49	32.905	28.138	4.866	30.726	91.154	61.557	81.964	71.626	64.662	58.091	52.431	44.231	43.201	53.73	31.37	23.387	24.501	26.068	22.737	22.656
BnaSPP2	BnaA06G0399700ZS	35.861	30.545	12.228	7.619	19.878	17.857	18.403	16.714	17.36	17.288	17.139	17.446	19.329	16.389	18.69	18.82	20.039	21.692	21.807	24.931	18.307	19.517	20.173	20.718	20.676	18.617	18.103	37.804	29.218	6.648	2.652	39.488	52.057	39.803	56.534	50.343	48.384	41.979	43.525	35.004	39.357	55.398	32.553	27.053	26.606	29.67	25.377	20.763
BnaSPP3	BnaA09G0223100ZS	34.501	23.463	13.504	12.22	17.592	18.461	18.056	16.329	18.049	16.791	16.99	19.197	17.628	17.018	17.061	15.285	19.317	16.763	21.543	19.462	16.876	18.884	19.061	19.227	17.246	17.375	17.665	22.128	18.921	14.505	3.587	29.491	51.243	42.126	64.465	73.076	67.517	75.984	81.208	72.372	71.678	107.069	55.549	42.846	47.051	43.85	38.485	34.769
BnaSPP4	BnaC02G0439400ZS	49.515	27.266	11.709	22.72	17.604	20.415	23.051	21.313	22.293	22.842	22.675	23.981	28.728	24.259	20.129	17.31	28.618	24.766	30.903	32.831	18.097	19.634	20.028	20.886	20.014	20.625	21.929	35.974	28.29	20.752	4.241	29.709	62.812	44.98	59.351	58.464	54.127	46.933	45.871	42.472	46.659	52.367	39.795	31.361	32.625	31.867	29.347	29.729
BnaSPP5	BnaC07G0282000ZS	32.616	25.428	14.696	29.381	16.401	18.143	18.142	18.111	17.273	16.238	17.291	21.054	22.784	18.568	25.491	16.976	24.988	38.248	28.441	52.944	17.8	19.909	21.285	19.149	20.574	21.001	19.299	27.115	22.618	26.075	1.89	30.862	41.718	29.118	43.683	39.459	34.699	34.858	33.616	29.903	30.279	46.462	21.626	19.352	18.836	26.832	22.403	17.872
BnaSPP6	BnaC09G0259800ZS	17.123	11.582	4.995	6.723	6.129	6.746	6.943	5.569	7.166	8.192	6.582	7.971	8.048	7.022	6.232	6.58	8.592	8.453	9.489	7.728	6.697	7.894	6.761	7.807	7.437	6.581	7.549	10.693	8.18	7.182	0.722	7.48	29.889	26.089	38.226	45.611	40.444	48.037	43.483	39.611	39.643	55.006	32.287	25.24	26.466	24.054	26.568	19.68
[truncated: 43 more columns]

## Sheet: Supplementary table S5
Supplementary table S5. Relative expression of BnaSPP5, BnaSPP6, BnaSPPL4-3, BnaSPPL3-4 and BnaSPPL4-4
Gene Name	Leaf 1	Leaf 5	Mature leaf	Root	Stem	4mm Bud	Pollen	Silique
BnaSPP5	1.04972	1.69741	6.39377	2.05148	3.07375	9.33942	35.3425	2.82843
BnaSPP5	1.03526	1.37872	7.87165	1.72508	3.38698	9.60199	27.3474	4.95883
BnaSPP5	0.920188	2.00463	7.3956	2.21402	3.16017	9.73603	37.8792	4.31691
BnaSPP6	0.97716	3.05252	6.37901	1.68568	2.4909	9.06307	45.5696	4.30695
BnaSPP6	1.03288	1.59107	7.12719	1.80667	2.80241	9.57983	21.259	4.58419
BnaSPP6	0.990801	1.68179	6.6499	1.79419	2.50822	9.25351	35.7532	3.33264
BnaSPPL4-3	1.08673	2.85469	5.22948	3.15287	2.15846	9.40438	27.7292	7.31065
BnaSPPL4-3	0.913831	2.43401	4.87927	3.72352	2.07053	7.96312	19.8812	10.4107
BnaSPPL4-3	1.00696	2.51984	6.85267	6.00709	2.04202	9.08404	19.204	10.7034
BnaSPPL3-4	0.952638	0.423373	3.05252	2.57279	1.81085	3.21169	31.0531	5.08648
BnaSPPL3-4	1.01396	0.408951	3.18215	2.66352	1.92741	3.95406	28.3773	5.6438
BnaSPPL3-4	1.03526	0.408951	3.43426	2.23974	2.26054	3.10229	31.7056	5.76239
BnaSPPL4-4	1.01162	0.705475	2.34026	1.38511	0.461158	3.36359	14.6551	4.66971
BnaSPPL4-4	0.833161	0.589134	2.45661	1.14076	0.424352	4.08405	16.6026	4.86801
BnaSPPL4-4	1.18646	0.788218	2.37293	1.48452	0.359318	4.08405	16.037	4.47949
											64
											4

## Sheet: Supplementary table S6
Supplementary table S6. Relative expression level of Bnasppl4 was analyzed by RT-qPCR
Gene Name	WT			Bnasppl4
Bnasppl4-1	0.913626	1.0661	1.02667	1.11552	1.09441	0.999421
Bnasppl4-2	0.946151	1.07912	0.979419	0.854422	1.24002	1.32122
Bnasppl4-3	0.976675	0.970802	1.05468	0.142359	0.130568	0.137195
Bnasppl4-4	1.04434	0.882229	1.08537	0.117901	0.110326	0.103674
